# Supplementary material for: Safety and Efficacy of Ipilimumab plus Nivolumab and Sequential Selective Internal Radiation Therapy in Hepatic and Extrahepatic Metastatic Uveal Melanoma
Source: Cancers (Basel). 2022 Feb 24;14(5):1162. doi: 10.3390/cancers14051162 (PMC8909598; doi:10.3390/cancers14051162)
Supplement: Supplementary file 1 [file cancers-14-01162-s001.zip]

Archive with 1 entries (1 files):
- cancers-1571292-supplementary.pdf
